# Supplementary material for: Trajectory data of antero- and retrograde movement of mitochondria in living zebrafish larvae
Source: Data Brief. 2020 Feb 13;29:105280. doi: 10.1016/j.dib.2020.105280 (PMC7068625; doi:10.1016/j.dib.2020.105280)
Supplement: Multimedia component 2 [file mmc2.zip]

Archive with 1 entries (1 files):
- dib_105280_Plot_Trajectory_Corr_mmc2.m
