# Supplementary material for: Trajectory data of antero- and retrograde movement of mitochondria in living zebrafish larvae
Source: Data Brief. 2020 Feb 13;29:105280. doi: 10.1016/j.dib.2020.105280 (PMC7068625; doi:10.1016/j.dib.2020.105280)
Supplement: Multimedia component 2 [file mmc2.zip › dib_105280_Plot_Trajectory_Corr_mmc2.m]

%% Init
%close all
%clear all

%% Load Data
%load('2014.01.24 Fish 5 - Trajectory2.mat');

%% Plot Whole Trajectory
% panel d
figure('Position',[ 200 200 960 540])
plot3(M_File.Trajectory.Trajectory(:,1),...
    M_File.Trajectory.Trajectory(:,2),...
    M_File.Trajectory.Trajectory(:,3),'.','Color',[0.5 0.5 0.5],'MarkerSize',5,'LineStyle','none')
hold on
plot3(M_File.Trajectory.Trajectory(3100:6100,1),...
    M_File.Trajectory.Trajectory(3100:6100,2),...
    M_File.Trajectory.Trajectory(3100:6100,3),'.','Color',[0.2 0.2 0.2],'MarkerSize',10,'LineStyle','none')
axis equal
hold off

view([-77 28])


%% Plot Passive Part + Correlation Plot
% panel d
figure('Position',[ 200 200 960 540])
Time=1:1:501;
plot3(M_File.Trajectory.Trajectory(2600:5600,1),...
    M_File.Trajectory.Trajectory(2600:5600,2),...
    M_File.Trajectory.Trajectory(2600:5600,3),'.','Color',[0.5 0.5 0.5],'MarkerSize',5,'LineStyle','none')
axis equal
hold on
plot3(M_File.Trajectory.Trajectory(3100:3600,1),...
    M_File.Trajectory.Trajectory(3100:3600,2),...
    M_File.Trajectory.Trajectory(3100:3600,3),'.','Color',[0.2 0.2 0.2],'MarkerSize',10,'LineStyle','none')

hold off
view([-77 28])

% 
%% Plot Active Part
% panel d
clear Colorcode
figure('Position',[ 200 200 960 540])
Time=1:1:501;
plot3(M_File.Trajectory.Trajectory(3100:3600,1),...
    M_File.Trajectory.Trajectory(3100:3600,2),...
    M_File.Trajectory.Trajectory(3100:3600,3),'.','Color',[0.5 0.5 0.5],'MarkerSize',10,'LineStyle','none')
axis equal
grid on

view([-77 28])


figure('Position',[ 200 200 960 540])
% panel e
%Create Colorcode to show correlation amplitude
colormap jet;
c=colormap;
dc=1.1/64;

for i=1:length(Time)
    
    Temp=round(M_File.Correlation.Smooth_Corr_Phi(3100+i-1)/dc+0.5)+2;
    if Temp > 0
        Colorcode(i,:)=c(Temp,:);
    else
        Colorcode(i,:)=c(1,:);
    end
    
    
end
scatter(Time*0.01,M_File.Correlation.Smooth_Corr_Phi(3100:3600),ones(length(Time),1)*20,Colorcode,'filled')
hold on
plot(Time*0.01,ones(501,1)*M_File.Correlation.Treshold,'Color',[200/255 0 0],'LineWidth',3)
ylim([-0.1 1])
xlim([0 5])
view([-180 -90])


%% Calculate Correlation Carpet

[~, ~, ~, ~, ~,Corr_Phi] = ...
    Identify_active_states( M_File.Trajectory, M_File.Dynamics, 'Parfor', 15, 32);

%% Plot Carpets
% panel e
figure('Position',[ 200 200 960 540])
mesh(Corr_Phi(3100:3600,66:end)')
colormap('jet')
view([-180 -90])
zlim([-0.3 1])
xlim([0 500])
ylim([1 64])
colorbar
caxis([min(min(Corr_Phi(3100:3600,66:end))) 1])
h=colorbar;
box on
%
%% Plot smallest trajectory blowup again with color code active = green, passive = red
% panel e
figure('Position',[ 200 200 960 540])
colorcode=[];
for i=1:500
    if M_File.Correlation.Smooth_Corr_Phi(3100+i)>M_File.Correlation.Treshold
        Colorcode(i,:)=[0 74/255 51/255];
    else
        Colorcode(i,:)=[197/255 33/255 36/255];
    end
end
scatter3(M_File.Trajectory.Trajectory(3100:3600,1),...
    M_File.Trajectory.Trajectory(3100:3600,2),...
    M_File.Trajectory.Trajectory(3100:3600,3),ones(501,1)*20,Colorcode,'filled')
axis equal


view([-77 28])
